# Supplementary material for: The Role of Gender Differences and Menopause in Obesity-Related Renal Disease, Renal Inflammation and Lipotoxicity
Source: Int J Mol Sci. 2023 Aug 19;24(16):12984. doi: 10.3390/ijms241612984 (PMC10455320; doi:10.3390/ijms241612984)
Supplement: Supplementary file 1 [file ijms-24-12984-s001.zip]

Archive with 1 entries (1 files):
- ijms-2518934-SI.pdf
